# Supplementary material for: Bifunctional 3-Hydroxy-4-Pyridinones as Potential Selective Iron(III) Chelators: Solution Studies and Comparison with Other Metals of Biological and Environmental Relevance
Source: Molecules. 2021 Nov 30;26(23):7280. doi: 10.3390/molecules26237280 (PMC8658793; doi:10.3390/molecules26237280)
Supplement: Supplementary file 1 [file molecules-26-07280-s001.zip]

Archive with 1 entries (1 files):
- molecules-1459761-supplementary.pdf
